# Supplementary material for: The Power of Heterogeneity: Parameter Relationships from Distributions
Source: PLoS One. 2016 May 16;11(5):e0155718. doi: 10.1371/journal.pone.0155718 (PMC4868339; doi:10.1371/journal.pone.0155718)
Supplement: S1 Code and Data Sets — (ZIP) [file pone.0155718.s001.zip]

Archive with 31 entries (28 files):
- code_polymer/
- code_polymer/analyze.m
- code_polymer/calibration_monodisperse.m
- code_polymer/calibration_monodisperse.mat
- code_polymer/calibration_polydisperse.m
- code_polymer/calibration_polydisperse.mat
- code_polymer/data_gpc.mat
- code_polymer/data_nmr.mat
- code_polymer/plot_figure.m
- code_polymer/signal.m
- code_polymer/sumofsquares.m
- code_qd_lifetime/
- code_qd_lifetime/data_diameters.mat
- code_qd_lifetime/data_lifetimes.mat
- code_qd_lifetime/fit_paper.mat
- code_qd_lifetime/negativeloglikelihood.m
- code_qd_lifetime/pdf_d_tau.m
- code_qd_lifetime/pdf_tau.m
- code_qd_lifetime/plot_figure.m
- code_qd_lifetime/pmf_tcspc.m
- code_qd_lifetime/run.m
- code_qd_wavelength/
- code_qd_wavelength/data_diameters.mat
- code_qd_wavelength/data_spectra.mat
- code_qd_wavelength/fit_paper.mat
- code_qd_wavelength/pdf_d_lambda.m
- code_qd_wavelength/pdf_lambda.m
- code_qd_wavelength/plot_figure.m
- code_qd_wavelength/run.m
- code_qd_wavelength/spectrum.m
- code_qd_wavelength/sumofsquares.m
