# Supplementary material for: The Power of Heterogeneity: Parameter Relationships from Distributions
Source: PLoS One. 2016 May 16;11(5):e0155718. doi: 10.1371/journal.pone.0155718 (PMC4868339; doi:10.1371/journal.pone.0155718)
Supplement: S1 Code and Data Sets — (ZIP) [file pone.0155718.s001.zip › code_polymer/analyze.m]

function [muDhat, sigmaDhat, I0Dhat] = analyze(k, I, nFits)

kmax = max(k);
k = k / kmax;

options = optimoptions('fmincon');
options.Algorithm = 'sqp';
options.Display = 'iter';
options.MaxFunEvals = 10000;
options.MaxIter = 1000;
options.TolFun = 1e-8;
options.TolX = 1e-8;

cv_min = 0.01;
lb = [-inf sqrt(log(1+cv_min^2)) 0];
ub = [inf inf inf];

ss = inf;
f = @(param)sumofsquares(k, I, param(1), param(2), param(3));
for i = 1:nFits
    dIdk = (I(2)-I(1))/(k(2)-k(1));
    M0 = 2 * abs(dIdk) * rand();
    CV0 = 0.05 + 0.7 * rand();
    mu0 = log(M0) - 1/2 * log(1+CV0.^2);
    sigma0 = sqrt(log(1+CV0.^2));
    I00 = max(I) * rand();
    param0 = [mu0 sigma0 I00];
    [paramhat_,ss_] = fmincon(@(param)f(param), param0, [], [], [], [], lb, ub, [], options); 
    if ss_ < ss
        paramhat = paramhat_;
        ss = ss_;
    end
end

muDhat = paramhat(1) - log(kmax);
sigmaDhat = paramhat(2);
I0Dhat = paramhat(3);

end
