# Supplementary material for: The Power of Heterogeneity: Parameter Relationships from Distributions
Source: PLoS One. 2016 May 16;11(5):e0155718. doi: 10.1371/journal.pone.0155718 (PMC4868339; doi:10.1371/journal.pone.0155718)
Supplement: S1 Code and Data Sets — (ZIP) [file pone.0155718.s001.zip › code_polymer/calibration_monodisperse.m]

clear
clc
close all hidden

MW = [29300, 44000, 212000, 550000, 891000, 1815000, 2430, 3680, 13700, 18700, 382100];
D = [9.5E-11, 7.1E-11, 3.1E-11, 2.9E-11, 2.3E-11, 1.9E-11, 3.44E-10, 2.81E-10, 1.62E-10, 1.30E-10, 2.39E-11];
[~,ind] = sort(MW,'ascend');
MW = MW(ind);
MW = MW(1:8);
D = D(ind);
D = D(1:8);
x = [ones(numel(MW),1),log(MW')];
y = log(D');
ka = x\y;
k = exp(ka(1));
figure
hold on
plot(MW,D,'ks')
set(gca,'yscale','log')
set(gca,'xscale','log')
xlabel('M');
ylabel('D PS [m^2/s]');
plot(MW,k*MW.^ka(2),'k-')
K = k;
nu = -ka(2);
M_cmd = MW;
D_cmd = D;

% Bootstrapping for nonparametric confidence interval.
nBoot = 1e5;
K_boot = nan(nBoot,1);
nu_boot = nan(nBoot,1);
for i = 1:nBoot
    ind_boot = randsample(1:numel(D),numel(D),true);
    D_boot = D(ind_boot);
    M_boot = MW(ind_boot);
    x = [ones(numel(M_boot),1),log(M_boot')];
    y = log(D_boot');
    ka = x\y;
    K_boot(i) = exp(ka(1));
    nu_boot(i) = -ka(2);
end

save('calibration_monodisperse.mat','K','nu','D_cmd','M_cmd','K_boot','nu_boot');
