# Supplementary material for: The Power of Heterogeneity: Parameter Relationships from Distributions
Source: PLoS One. 2016 May 16;11(5):e0155718. doi: 10.1371/journal.pone.0155718 (PMC4868339; doi:10.1371/journal.pone.0155718)
Supplement: S1 Code and Data Sets — (ZIP) [file pone.0155718.s001.zip › code_polymer/calibration_polydisperse.m]

clear
close all
clc

calibration = load('calibration_monodisperse.mat');

load('data_gpc.mat')
for i = 1:3
    log10M{i} = log10M{i}(end:-1:1);
    f_log10M{i} = f_log10M{i}(end:-1:1);
    dlog10M = diff(log10M{i});
    dlog10M = [dlog10M(1); dlog10M];
    f_log10M{i} = f_log10M{i} / sum(f_log10M{i}.*dlog10M);
    
    f = @(param)(f_log10M{i}-normpdf(log10M{i}, param(1), param(2)));
    param0 = [5.25 0.75];
    paramhat = lsqnonlin(f,param0);
    muM(i) = paramhat(1) * log(10);
    sigmaM(i) = paramhat(2) * log(10);
end

load('data_nmr.mat')
for i = 1:3
    [muDhat, sigmaDhat, I0Dhat] = analyze(k{i}, I{i}, 25);
    muD(i) = muDhat;
    sigmaD(i) = sigmaDhat;
    I0D(i) = I0Dhat;
end

for i = 1:3
    nuhat(i) = sigmaD(i)/sigmaM(i);
    Khat(i) = exp(muD(i)+nuhat(i)*muM(i));
end

clear dlog10M f fit i param*
save('calibration_polydisperse.mat')
