# Supplementary material for: The Power of Heterogeneity: Parameter Relationships from Distributions
Source: PLoS One. 2016 May 16;11(5):e0155718. doi: 10.1371/journal.pone.0155718 (PMC4868339; doi:10.1371/journal.pone.0155718)
Supplement: S1 Code and Data Sets — (ZIP) [file pone.0155718.s001.zip › code_polymer/plot_figure.m]

clear
clc
close all hidden

COLORS = 1/255 * [  55  80  162 ; ...
                    93  187 70  ; ...
                    241 156 31  ; ...
                    237 28  36  ; ...
                    129 41  134 ];

load('calibration_monodisperse.mat');
nuhat_cmd = nu;
Khat_cmd = K;
nuhat_boot_cmd = nu_boot;
Khat_boot_cmd = K_boot;
clear nu K nu_boot K_boot;

load('calibration_polydisperse.mat');

fig = figure();
fig.Units = 'centimeters';
fig.PaperUnits = 'centimeters';
fig.Position = [0 0 8.9 12];
fig.PaperPosition = fig.Position;
FontName = 'helvetica';
FontSize = 10;
FontWeight = 'normal';  
h = annotation('textbox');
h.Units = 'centimeters';
h.Position = [-.125 11 1 1];
h.FontName = FontName;
h.FontSize = FontSize;
h.FontWeight = FontWeight;
h.LineStyle = 'none';
h.VerticalAlignment = 'middle';
h.HorizontalAlignment = 'center';
h.String = {'(A)'};
h = annotation('textbox');
h.Units = 'centimeters';
h.Position = [3.875 11 1 1];
h.FontName = FontName;
h.FontSize = FontSize;
h.FontWeight = FontWeight;
h.LineStyle = 'none';
h.VerticalAlignment = 'middle';
h.HorizontalAlignment = 'center';
h.String = {'(B)'};
h = annotation('textbox');
h.Units = 'centimeters';
h.Position = [-.125 7.5 1 1];
h.FontName = FontName;
h.FontSize = FontSize;
h.FontWeight = FontWeight;
h.LineStyle = 'none';
h.VerticalAlignment = 'middle';
h.HorizontalAlignment = 'center';
h.String = {'(C)'};
FontName = 'helvetica';
FontSize = 6;
FontWeight = 'normal';  

h = axes();
h.Units = 'centimeters';
h.FontName = FontName;
h.FontSize = FontSize;
h.FontWeight = FontWeight;
h.Position = [1 9 3 2.5];
h.Box = 'on';
h.XLabel.String = 'Molecular weight (g/mol)';
h.XLabel.Units = 'centimeters';
h.XLabel.Position(2)= -.4;
h.YLabel.String = 'Probability';
h.YLabel.Units = 'centimeters';
h.YLabel.Position = [-.6 1.25];
h.YTickLabel = {};
h.XTick = [1e3 1e4 1e5 1e6 1e7];
hold on
hl = line(10.^log10M{1},f_log10M{1});
hl.LineStyle = '--';
hl.Color = [0 0 0];
log10M_model = linspace(3,7,1000);
f_log10M_model = normpdf(log10M_model,muM(1)/log(10),sigmaM(1)/log(10));
hl = line(10.^log10M_model,f_log10M_model);
hl.LineStyle = '-';
hl.Color = COLORS(1,:);
h.XScale = 'log';
h.XLim = [10^3 10^7];
h.YLim = [0 1.2];
h = axes();
h.Units = 'centimeters';
h.FontName = FontName;
h.FontSize = FontSize;
h.FontWeight = FontWeight;
h.Position = [5 9 3 2.5];
h.Box = 'on';
h.XLabel.String = 'b (\times 10^{11} s/m^2)';
h.XLabel.Units = 'centimeters';
h.XLabel.Position(2)= -.4;
h.YLabel.String = 'Intensity';
h.YLabel.Units = 'centimeters';
h.YLabel.Position  = [-.6 1.25];
hold on
hl = line(k{1}*1e-11,I{1});
hl.LineStyle = 'none';
hl.Marker = 'o';
hl.MarkerFaceColor = [0 0 0];
hl.MarkerSize = 3;
hl.Color = [0 0 0];
hl = line(k{1}*1e-11, signal(k{1},muD(1),sigmaD(1), I0D(1)));
hl.LineStyle = '-';
hl.Color = COLORS(1,:);
h.YScale = 'log';

h = axes();
h.Units = 'centimeters';
h.FontName = FontName;
h.FontSize = FontSize;
h.FontWeight = FontWeight;
h.Position = [1 1 5 5];
h.Box = 'on';
h.XLabel.String = 'Molecular weight (M, g/mol)';
h.XLabel.Units = 'centimeters';
h.XLabel.Position = [2.5 -.4];
h.YLabel.String = 'Diffusion coefficient (D, m^2/s)';
h.YLabel.Units = 'centimeters';
h.YLabel.Position = [-.6 2.5];
hold on
h.XScale = 'log';
h.YScale = 'log';
M = logspace(3,6,1000);
D_lower_boot = nan(size(M));
D_upper_boot = nan(size(M));
for i = 1:numel(M)
    D_boot = Khat_boot_cmd .* M(i).^ - nuhat_boot_cmd;
    D_lower_boot(i) = prctile(D_boot,2.5,1);
    D_upper_boot(i) = prctile(D_boot,97.5,1);
end
hf = fill([M M(end:-1:1) M(1)],[D_lower_boot D_upper_boot(end:-1:1) D_lower_boot(1)],'k');
hf.LineStyle = 'none';
hf.FaceColor = COLORS(4,:);
hf.FaceAlpha = 0.3;
hl = line(M_cmd,D_cmd);
hl.LineStyle = 'none';
hl.Marker = 'o';
hl.MarkerFaceColor = [0 0 0];
hl.MarkerSize = 3;
hl.Color = [0 0 0];
M = logspace(3,6,2);
D = Khat_cmd * M .^ - nuhat_cmd;
hl = line(M,D);
hl.LineStyle = '--';
hl.Color = COLORS(4,:);
D = Khat(1) * M .^ - nuhat(1);
hl = line(M,D);
hl.Color = COLORS(1,:);
h = axes();
h.Units = 'centimeters';
h.FontName = FontName;
h.FontSize = FontSize;
h.FontWeight = FontWeight;
h.Position = [6 1 2 5];
h.Box = 'on';
h.XTickLabel = {};
h.YTickLabel = {};
hold on
D = logspace(-11,-9,1000);
f_D = lognpdf(D,muD(1),sigmaD(1));
hf = fill([0 f_D zeros(size(D))],[D(1) D D(end:-1:1)],'k');
hf.LineStyle = 'none';
hf.FaceColor = COLORS(1,:);
hf.FaceAlpha = 0.3;
hl = line(f_D,D);
hl.Color = COLORS(1,:);
h.YScale = 'log';
h.XLim(2) = max(f_D);
h = axes();
h.Units = 'centimeters';
h.FontName = FontName;
h.FontSize = FontSize;
h.FontWeight = FontWeight;
h.Position = [1 6 5 2];
h.Box = 'on';
h.XTickLabel = {};
h.YTickLabel = {};
hold on
M = logspace(3,6,1000);
f_M = lognpdf(M,muM(1),sigmaM(1));
hf = fill([M(1) M M(end:-1:1)],[0 f_M zeros(size(M))],'k');
hf.LineStyle = 'none';
hf.FaceColor = COLORS(1,:);
hf.FaceAlpha = 0.3;
hl = line(M,f_M);
hl.Color = COLORS(1,:);
h.XScale = 'log';
h.YLim(2) = max(f_M);
