# Supplementary material for: The Power of Heterogeneity: Parameter Relationships from Distributions
Source: PLoS One. 2016 May 16;11(5):e0155718. doi: 10.1371/journal.pone.0155718 (PMC4868339; doi:10.1371/journal.pone.0155718)
Supplement: S1 Code and Data Sets — (ZIP) [file pone.0155718.s001.zip › code_polymer/signal.m]

function I = signal(k, muD, sigmaD, I0)

nPoints = 1000;
Dmax = exp(muD-sigmaD^2);
Dspace = logspace(log10(Dmax)-3*sigmaD,log10(Dmax)+3*sigmaD,nPoints);
[karray, Darray] = ndgrid(k,Dspace);
integrandarray = 1./(Darray.*sigmaD*sqrt(2*pi)).*exp(-1/2*((log(Darray)-muD)./sigmaD).^2).*exp(-karray.*Darray);
meanintegrandarray = (integrandarray(:,1:(nPoints-1)) + integrandarray(:,2:nPoints))/2;
dD = Dspace(2:nPoints) - Dspace(1:(nPoints-1));
integral = meanintegrandarray*dD';
I = I0 * integral;

end
