# Supplementary material for: The Power of Heterogeneity: Parameter Relationships from Distributions
Source: PLoS One. 2016 May 16;11(5):e0155718. doi: 10.1371/journal.pone.0155718 (PMC4868339; doi:10.1371/journal.pone.0155718)
Supplement: S1 Code and Data Sets — (ZIP) [file pone.0155718.s001.zip › code_polymer/sumofsquares.m]

function val = sumofsquares(k, I, muD, sigmaD, I0)

Imodel = signal(k, muD, sigmaD, I0);
val = sum( (I - Imodel).^2 );

end
