# Supplementary material for: The Power of Heterogeneity: Parameter Relationships from Distributions
Source: PLoS One. 2016 May 16;11(5):e0155718. doi: 10.1371/journal.pone.0155718 (PMC4868339; doi:10.1371/journal.pone.0155718)
Supplement: S1 Code and Data Sets — (ZIP) [file pone.0155718.s001.zip › code_qd_lifetime/negativeloglikelihood.m]

function val = negativeloglikelihood(mu, sigma, m1, m2, m3, s1, s2, s3, b, y, t, nMC)

val = 0;
for i = 1:numel(mu)
    p_model = pmf_tcspc(mu(i), sigma(i), m1, m2, m3, s1, s2, s3, b(i), t, nMC);
    val_i = y(:,i).*log(p_model);
    val = val - sum(val_i) / sum(y(:,i));
end

end
