# Supplementary material for: The Power of Heterogeneity: Parameter Relationships from Distributions
Source: PLoS One. 2016 May 16;11(5):e0155718. doi: 10.1371/journal.pone.0155718 (PMC4868339; doi:10.1371/journal.pone.0155718)
Supplement: S1 Code and Data Sets — (ZIP) [file pone.0155718.s001.zip › code_qd_lifetime/pdf_d_tau.m]

function val = pdf_d_tau(d, tau, mu, sigma, m1, m2, m3, s1, s2, s3)

f_d = lognpdf(d,mu,sigma);
M_tau = m1 + m2*d.^m3;
S_tau = s1 + s2*d.^s3;
sigma_tau = sqrt(log(1+(S_tau./M_tau).^2));
mu_tau = log(M_tau) - sigma_tau.^2/2;
f_tau = lognpdf(tau,mu_tau,sigma_tau);
val = f_d.*f_tau;

end
