# Supplementary material for: The Power of Heterogeneity: Parameter Relationships from Distributions
Source: PLoS One. 2016 May 16;11(5):e0155718. doi: 10.1371/journal.pone.0155718 (PMC4868339; doi:10.1371/journal.pone.0155718)
Supplement: S1 Code and Data Sets — (ZIP) [file pone.0155718.s001.zip › code_qd_lifetime/pdf_tau.m]

function val = pdf_tau(tau, mu, sigma, m1, m2, m3, s1, s2, s3, nPoints)

dspace = linspace(0.1,10,nPoints);
dd = dspace(2)-dspace(1);
f_d = lognpdf(dspace,mu,sigma);
M_tau = m1 + m2*dspace.^m3;
S_tau = s1 + s2*dspace.^s3;
sigma_tau = sqrt(log(1+(S_tau./M_tau).^2));
mu_tau = log(M_tau) - sigma_tau.^2/2;
f_tau = zeros(size(tau));
for i = 1:numel(dspace)
    f_tau = f_tau + f_d(i) * lognpdf(tau, mu_tau(i), sigma_tau(i)) * dd;
end
val = f_tau;

end
