# Supplementary material for: The Power of Heterogeneity: Parameter Relationships from Distributions
Source: PLoS One. 2016 May 16;11(5):e0155718. doi: 10.1371/journal.pone.0155718 (PMC4868339; doi:10.1371/journal.pone.0155718)
Supplement: S1 Code and Data Sets — (ZIP) [file pone.0155718.s001.zip › code_qd_lifetime/pmf_tcspc.m]

function val = pmf_tcspc(mu, sigma, m1, m2, m3, s1, s2, s3, b, t, nMC)

s = RandStream('mt19937ar','Seed',1); 
d = exp(mu + sigma*randn(s,[nMC 1]));
M_tau = m1 + m2*d.^m3;
S_tau = s1 + s2*d.^s3;
sigma_tau = sqrt(log(1+(S_tau./M_tau).^2));
mu_tau = log(M_tau) - sigma_tau.^2/2;
tau = exp(mu_tau + sigma_tau.*randn(s,[nMC 1]));
dt = mean(diff(t));
t_full = [t ; t(end)+dt];
[tarray, tauarray] = ndgrid(t_full,tau);
terms = mean(exp(-tarray./tauarray),2);
p_bin = -diff(terms);
p_bin = p_bin / sum(p_bin);
p_bin = (1-b)*p_bin + b*1/numel(p_bin);
val = p_bin;

end
