# Supplementary material for: The Power of Heterogeneity: Parameter Relationships from Distributions
Source: PLoS One. 2016 May 16;11(5):e0155718. doi: 10.1371/journal.pone.0155718 (PMC4868339; doi:10.1371/journal.pone.0155718)
Supplement: S1 Code and Data Sets — (ZIP) [file pone.0155718.s001.zip › code_qd_wavelength/pdf_d_lambda.m]

function val = pdf_d_lambda(d, lambda, mu, sigma, m1, m2, m3, s1, s2, s3)

f_d = lognpdf(d,mu,sigma);
M_lambda = m1 + m2 * d.^m3;
S_lambda = s1 + s2 * d.^s3;
sigma_lambda = sqrt(log(1+(S_lambda./M_lambda).^2));
mu_lambda = log(M_lambda) - sigma_lambda.^2 / 2;
f_lambda = lognpdf(lambda, mu_lambda, sigma_lambda);
val = f_d.*f_lambda;

end
