# Supplementary material for: The Power of Heterogeneity: Parameter Relationships from Distributions
Source: PLoS One. 2016 May 16;11(5):e0155718. doi: 10.1371/journal.pone.0155718 (PMC4868339; doi:10.1371/journal.pone.0155718)
Supplement: S1 Code and Data Sets — (ZIP) [file pone.0155718.s001.zip › code_qd_wavelength/pdf_lambda.m]

function val = pdf_lambda(lambda, mu, sigma, m1, m2, m3, s1, s2, s3, nPoints)

dspace = linspace(0.1, 10, nPoints);
dd = dspace(2) - dspace(1);
f_d = lognpdf(dspace, mu, sigma);
M_lambda = m1 + m2 * dspace.^m3;
S_lambda = s1 + s2 * dspace.^s3;
sigma_lambda = sqrt(log(1+(S_lambda./M_lambda).^2));
mu_lambda = log(M_lambda) - sigma_lambda.^2/2;
f_lambda = zeros(size(lambda));
for i = 1:numel(dspace)
    f_lambda = f_lambda + f_d(i) * lognpdf(lambda, mu_lambda(i), sigma_lambda(i)) * dd;
end
val = f_lambda;

end
