# Supplementary material for: The Power of Heterogeneity: Parameter Relationships from Distributions
Source: PLoS One. 2016 May 16;11(5):e0155718. doi: 10.1371/journal.pone.0155718 (PMC4868339; doi:10.1371/journal.pone.0155718)
Supplement: S1 Code and Data Sets — (ZIP) [file pone.0155718.s001.zip › code_qd_wavelength/plot_figure.m]

clear
clc
close all hidden

COLORS = 1/255 * [  55  80  162 ; ...
                    93  187 70  ; ...
                    241 156 31  ; ...
                    237 28  36  ; ...
                    129 41  134 ];

nBatches = 4;
load('fit_paper.mat');
load('data_spectra.mat');
load('data_diameters.mat');

for i = 1:nBatches
    paramhat = lognfit(d{i});
    mu_d_hat(i) = paramhat(1);
    sigma_d_hat(i) = paramhat(2);
end
clear paramhat

fig = figure();
fig.Units = 'centimeters';
fig.PaperUnits = 'centimeters';
fig.Position = [0 0 8.9 12];
fig.PaperPosition = fig.Position;
FontName = 'helvetica';
FontSize = 10;
FontWeight = 'normal';  
h = annotation('textbox');
h.Units = 'centimeters';
h.Position = [-.125 11 1 1];
h.FontName = FontName;
h.FontSize = FontSize;
h.FontWeight = FontWeight;
h.LineStyle = 'none';
h.VerticalAlignment = 'middle';
h.HorizontalAlignment = 'center';
h.String = {'(A)'};
h = annotation('textbox');
h.Units = 'centimeters';
h.Position = [3.875 11 1 1];
h.FontName = FontName;
h.FontSize = FontSize;
h.FontWeight = FontWeight;
h.LineStyle = 'none';
h.VerticalAlignment = 'middle';
h.HorizontalAlignment = 'center';
h.String = {'(B)'};
h = annotation('textbox');
h.Units = 'centimeters';
h.Position = [-.125 7.5 1 1];
h.FontName = FontName;
h.FontSize = FontSize;
h.FontWeight = FontWeight;
h.LineStyle = 'none';
h.VerticalAlignment = 'middle';
h.HorizontalAlignment = 'center';
h.String = {'(C)'};
FontName = 'helvetica';
FontSize = 6;
FontWeight = 'normal';  

h = axes();
h.Units = 'centimeters';
h.FontName = FontName;
h.FontSize = FontSize;
h.FontWeight = FontWeight;
h.Position = [5 9 3 2.5];
h.Box = 'on';
h.XLabel.String = 'Wavelength (\lambda, nm)';
h.XLabel.Units = 'centimeters';
h.XLabel.Position(2)= -.4;
h.YLabel.String = 'Intensity (a.u.)';
h.YLabel.Units = 'centimeters';
h.YLabel.Position = [-.3 1.25];
h.YTickLabel = {};

hold on
for i = 1:nBatches
    y(:,i) = y(:,i) / max(y(:,i));
end
x = x(51:end,:);
y = y(51:end,:);
nMC = 1e4;
for i = 1:nBatches
    y_model(:,i) = spectrum(mu_d_hat(i),sigma_d_hat(i),m1hat,m2hat,m3hat,s1hat,s2hat,s3hat,gammahat,Ihat(i),x(:,i),nMC)';
end
for i = 1:nBatches
    hl = line(x(:,i),y(:,i));
    hl.Color = COLORS(i,:);
    hl.LineStyle = '--';
    
    hl = line(x(:,i),y_model(:,i));
    hl.Color = COLORS(i,:);
    hl.LineStyle = '-';
end
h.YLim(2) = max(max(y_model(:)),max(y(:)));

h = axes();
h.Units = 'centimeters';
h.FontName = FontName;
h.FontSize = FontSize;
h.FontWeight = FontWeight;
h.Position = [1 9 3 2.5];
h.Box = 'on';
h.XLabel.String = 'Diameter (d, nm)';
h.XLabel.Units = 'centimeters';
h.XLabel.Position(2)= -.4;
h.YLabel.String = 'Probability';
h.YLabel.Units = 'centimeters';
h.YLabel.Position = [-.3 1.25];
h.YTickLabel = {};
hold on
dd = linspace(1,6,25);
for i = 1:nBatches
    n{i} = hist(d{i},dd);
    n{i} = n{i} / max(n{i});
end
for i = 1:numel(dd)
    N = [n{1}(i) n{2}(i) n{3}(i) n{4}(i)];
    [~,ind] = sort(N,'descend');
    for j = 1:4
        hb = bar(dd(i),N(ind(j)));
        hb.FaceColor = COLORS(ind(j),:);
        hb.LineStyle = 'none';
        hb.BarWidth = 0.05;
    end
end
dd = linspace(1,6,1000);
for i = 1:nBatches
    yy = lognpdf(dd,mu_d_hat(i),sigma_d_hat(i));
    hl = line(dd,yy/max(yy));
    hl.Color = COLORS(i,:);
end
h.XLim = [1 6];


nPoints = 1000;
nMC = 1e4;
d = linspace(1,6,1000);
lambda = linspace(500,650,1000);
[D,LAMBDA] = meshgrid(d,lambda);
val = cell(nBatches,1);
val_d = cell(nBatches,1);
val_lambda = cell(nBatches,1);
for i = 1:nBatches
    val{i} = pdf_d_lambda(D,LAMBDA,mu_d_hat(i),sigma_d_hat(i),m1hat,m2hat,m3hat,s1hat,s2hat,s3hat);
    val_d{i} = lognpdf(d,mu_d_hat(i),sigma_d_hat(i));
    val_lambda{i} = pdf_lambda(lambda,mu_d_hat(i),sigma_d_hat(i),m1hat,m2hat,m3hat,s1hat,s2hat,s3hat,nPoints);
end
val_ = zeros(size(D));
for i = 1:nBatches
    val_ = val_ + val{i}/max(val{i}(:));
end
val = val_;
clear val_
h = axes();
h.Units = 'centimeters';
hi = imagesc([d(1) d(end)],[lambda(1) lambda(end)],-val);
colormap('hot')
h.YDir = 'normal';
h.FontName = FontName;
h.FontSize = FontSize;
h.FontWeight = FontWeight;
h.Position = [1 1 5 5];
h.Box = 'on';
h.XLabel.String = 'Diameter (d, nm)';
h.XLabel.Units = 'centimeters';
h.XLabel.Position = [2.5 -.4];
h.YLabel.String = 'Wavelength (\lambda, nm)';
h.YLabel.Units = 'centimeters';
h.YLabel.Position = [-.6 2.5];
hold on
h = axes();
h.Units = 'centimeters';
map = linspace(0,1,256)';
hi = imagesc([0 1],[0 1],map);
colormap('hot')
h.FontName = FontName;
h.FontSize = FontSize;
h.FontWeight = FontWeight;
h.Position = [6.75 6.25 0.5 1.75];
h.Box = 'on';
h.XTickLabel = {};
h.YLim = [0 1];
h.YTick = [0 0.25 0.5 0.75 1];
h.YTickLabel = {'1','0.75','0.5','0.25','0'};
h.YAxisLocation = 'right';
h = axes();
h.Units = 'centimeters';
h.FontName = FontName;
h.FontSize = FontSize;
h.FontWeight = FontWeight;
h.Position = [6 1 2 5];
h.Box = 'on';
h.XTickLabel = {};
h.YTickLabel = {};
hold on
for i = 1:nBatches
    hf = fill([0 val_lambda{i}/max(val_lambda{i}) zeros(size(lambda))],[lambda(1) lambda lambda(end:-1:1)],'k');
    hf.LineStyle = 'none';
    hf.FaceColor = COLORS(i,:);
    hf.FaceAlpha = 0.3;
end
for i = 1:nBatches
    hl = line(val_lambda{i}/max(val_lambda{i}),lambda);
    hl.Color = COLORS(i,:);
end
h = axes();
h.Units = 'centimeters';
h.FontName = FontName;
h.FontSize = FontSize;
h.FontWeight = FontWeight;
h.Position = [1 6 5 2];
h.Box = 'on';
h.XTickLabel = {};
h.YTickLabel = {};
hold on
for i = 1:nBatches
    hf = fill([d(1) d d(end:-1:1)],[0 val_d{i}/max(val_d{i}) zeros(size(d))],'k');
    hf.LineStyle = 'none';
    hf.FaceColor = COLORS(i,:);
    hf.FaceAlpha = 0.3;
end
for i = 1:nBatches
    hl = line(d,val_d{i}/max(val_d{i}));
    hl.Color = COLORS(i,:);
end
