# Supplementary material for: The Power of Heterogeneity: Parameter Relationships from Distributions
Source: PLoS One. 2016 May 16;11(5):e0155718. doi: 10.1371/journal.pone.0155718 (PMC4868339; doi:10.1371/journal.pone.0155718)
Supplement: S1 Code and Data Sets — (ZIP) [file pone.0155718.s001.zip › code_qd_wavelength/run.m]

clear
clc
close all hidden

seed = sum(1e6*clock());
s = RandStream('mt19937ar','Seed',seed);
RandStream.setGlobalStream(s);

load('data_spectra.mat');
nBatches    = size(y,2);
for i = 1:nBatches
    y(:,i) = y(:,i) / max(y(:,i));
end

load('data_diameters.mat');
for i = 1:nBatches
    paramhat = lognfit(d{i});
    mu_d_hat(i) = paramhat(1);
    sigma_d_hat(i) = paramhat(2);
end
clear paramhat

options = optimset( 'Display','iter',...
                    'Algorithm','sqp',...
                    'GradObj','off',...
                    'DerivativeCheck','off',...
                    'MaxFunEvals',100000,...
                    'MaxIter',10000,...
                    'TolFun',1e-10,...
                    'TolX',1e-10);
                            
nMC = 1e4;
f = @(param)sumofsquares(mu_d_hat, sigma_d_hat, param(1), param(2), param(3), param(4), param(5), param(6), param(7), param(8:8+nBatches-1), x, y, nMC);

nFits = 100;
lb = [0, 0, 0, 0, 0, -3, 0, zeros(1,nBatches)];
ub = [500, 600, 1, 30, 50, 1, 10, 100*ones(1,nBatches)];

ss = inf;
for i = 1:nFits
    isOK = 0;
    while ~isOK
        param0 = lb + (ub-lb).*rand(size(lb));
        if f(param0) < 70
            isOK = 1;
        end
    end
    [paramhat_,ss_] = fmincon(@(param)f(param),param0,[],[],[],[],lb,ub,[],options);
    if ss_ < ss
        paramhat = paramhat_;
        ss = ss_;
    end
end

m1hat = paramhat(1);
m2hat = paramhat(2);
m3hat = paramhat(3);
s1hat = paramhat(4);
s2hat = paramhat(5);
s3hat = paramhat(6);
gammahat = paramhat(7);
Ihat = paramhat(8:8+nBatches-1);
