# Supplementary material for: The Power of Heterogeneity: Parameter Relationships from Distributions
Source: PLoS One. 2016 May 16;11(5):e0155718. doi: 10.1371/journal.pone.0155718 (PMC4868339; doi:10.1371/journal.pone.0155718)
Supplement: S1 Code and Data Sets — (ZIP) [file pone.0155718.s001.zip › code_qd_wavelength/spectrum.m]

function val = spectrum(mu, sigma, m1, m2, m3, s1, s2, s3, gamma, I, x, nMC)

s = RandStream('mt19937ar','Seed',1); 
d = exp(mu + sigma*randn(s,[1 nMC]));
M_lambda = m1 + m2*d.^m3;
S_lambda = s1 + s2*d.^s3;
sigma_lambda = sqrt(log(1+(S_lambda./M_lambda).^2));
mu_lambda = log(M_lambda) - sigma_lambda.^2/2;
x0 = exp(mu_lambda + sigma_lambda.*randn(s,[1 nMC]));
spectrum = zeros(size(x));
for i = 1:nMC
    spectrum = spectrum + gamma / pi * 1./((x-x0(i)).^2 + gamma^2);
end
spectrum = spectrum / nMC;
val = I * spectrum;

end
